# Supplementary material for: Reactions of Cadmium(II) Halides and Di-2-Pyridyl Ketone Oxime: One-Dimensional Coordination Polymers
Source: Molecules. 2024 Jan 19;29(2):509. doi: 10.3390/molecules29020509 (PMC10820575; doi:10.3390/molecules29020509)
Supplement: Supplementary file 1 [file molecules-29-00509-s001.zip]

Archive with 1 entries (1 files):
- molecules-2784410-supplementary.pdf
